# Supplementary material for: Assessment of Transitioning from High-Potency to Low-Potency Inhibitors in Chronic Myeloid Leukemia (CML) Patients: The Downgrading-Impact (D-IMPACT) Project
Source: Cancers (Basel). 2026 May 20;18(10):1656. doi: 10.3390/cancers18101656 (PMC13204670; doi:10.3390/cancers18101656)
Supplement: Supplementary file 1 [file cancers-18-01656-s001.zip]

Archive with 1 entries (1 files):
- cancers-4277068-supplementary.pdf
